# Supplementary material for: A Precise Focusing Simulation Platform for Transcranial Acoustoelectric Brain Imaging
Source: Sensors (Basel). 2026 Apr 28;26(9):2715. doi: 10.3390/s26092715 (PMC13166024; doi:10.3390/s26092715)
Supplement: Supplementary file 1 [file sensors-26-02715-s001.zip]

Archive with 1 entries (1 files):
- sensors-4234943-supplementary.pdf
